# Supplementary material for: Association between Opioid–Benzodiazepine Trajectories and Injurious Fall Risk among US Medicare Beneficiaries
Source: J Clin Med. 2024 Jun 7;13(12):3376. doi: 10.3390/jcm13123376 (PMC11204130; doi:10.3390/jcm13123376)
Supplement: Supplementary file 1 [file jcm-13-03376-s001.zip]

Archive with 1 entries (1 files):
- jcm-2985037-supplementary.pdf
